# Supplementary material for: Identification of Adeno-Associate Virus (AAV) Serotype for Endometriosis Therapy and Effect of AAV-Mediated RNAi Delivery on Gene Expression and Cell Proliferation in In Vitro Endometrial Cell Culture
Source: Microorganisms. 2025 Sep 13;13(9):2144. doi: 10.3390/microorganisms13092144 (PMC12472493; doi:10.3390/microorganisms13092144)
Supplement: Supplementary file 1 [file microorganisms-13-02144-s001.zip]

Archive with 4 entries (4 files):
- Figure S1.pdf
- Supplementary File S1.docx
- Supplementary Tables.docx
- Table S4 Raw CCK-8 proliferation assay data.xlsx
