# Supplementary material for: Identification of Adeno-Associate Virus (AAV) Serotype for Endometriosis Therapy and Effect of AAV-Mediated RNAi Delivery on Gene Expression and Cell Proliferation in In Vitro Endometrial Cell Culture
Source: Microorganisms. 2025 Sep 13;13(9):2144. doi: 10.3390/microorganisms13092144 (PMC12472493; doi:10.3390/microorganisms13092144)
Supplement: Supplementary file 1 [file microorganisms-13-02144-s001.zip › Table S4 Raw CCK-8 proliferation assay data.xlsx]

## Sheet: eutopic cell_si GFP
Condition	Raw1	Raw2	Raw3	Calculated_Mean	Calculated_SD
Con	1.7056	1.7315	1.771	1.73603	0.0329348
E 1nM	1.7477	1.7392	1.7802	1.7557	0.0216391
P 10nM	1.8315	1.7152	1.7474	1.7647	0.0600491
E 1nM+ P10nM	1.7452	1.7695	1.8247	1.7798	0.0407386

## Sheet: eutopic cell siERb
Condition	Raw1	Raw2	Raw3	Calculated_Mean	Calculated_SD
Con	1.3021	1.3208	1.2839	1.30227	0.0184506
E 1nM	1.2282	1.1823	1.2332	1.21457	0.0280554
P 10nM	1.8315	1.7152	1.7474	1.7647	0.0600491
E 1nM+ P10nM	1.2598	1.2821	1.3038	1.2819	0.0220007

## Sheet: eutopic cell siCox2
Condition	Raw1	Raw2	Raw3	Calculated_Mean	Calculated_SD
Con	1.5592	1.5421	1.5538	1.5517	0.00874128
E 1nM	1.5275	1.4925	1.4499	1.48997	0.038862
P 10nM	1.4925	1.4828	1.5057	1.49367	0.0114945
E 1nM+ P10nM	1.4888	1.4596	1.4868	1.4784	0.016312

## Sheet: eutopic cell siERb+Cox2
Condition	Raw1	Raw2	Raw3	Calculated_Mean	Calculated_SD
Con	0.7906	0.7784	0.773	0.780667	0.00901628
E 1nM	0.7809	0.7678	0.7521	0.766933	0.0144195
P 10nM	0.744	0.77	0.7397	0.751233	0.016394
E 1nM+ P10nM	0.7543	0.7598	0.7628	0.758967	0.00431084

## Sheet: ectopic cell siGFP
Condition	Raw1	Raw2	Raw3	Calculated_Mean	Calculated_SD
Con	0.6456	0.6405	0.6165	0.6342	0.0155393
E 1nM	0.6382	0.6164	0.6554	0.636667	0.0195452
P 10nM	0.6459	0.6556	0.6528	0.651433	0.00499233
E 1nM+ P10nM	0.6288	0.6223	0.7081	0.653067	0.0477709

## Sheet: ectopic cell siERb
Condition	Raw1	Raw2	Raw3	Calculated_Mean	Calculated_SD
Con	0.4203	0.4102	0.3808	0.403767	0.0205208
E 1nM	0.39	0.3906	0.3528	0.3778	0.0216527
P 10nM	0.4126	0.4075	0.4156	0.4119	0.00409512
E 1nM+ P10nM	0.417	0.4135	0.393	0.407833	0.0129647

## Sheet: ectopic cell si Cox2
Condition	Raw1	Raw2	Raw3	Calculated_Mean	Calculated_SD
Con	0.4474	0.4305	0.4304	0.4361	0.00978621
E 1nM	0.4395	0.4386	0.4296	0.4359	0.00547449
P 10nM	0.4344	0.4331	0.429	0.432167	0.00281839
E 1nM+ P10nM	0.4318	0.4405	0.436	0.4361	0.00435086

## Sheet: ectopic cell si ERb+cox2
Condition	Raw1	Raw2	Raw3	Calculated_Mean	Calculated_SD
Con	0.3979	0.4067	0.3919	0.398833	0.00744401
E 1nM	0.3948	0.3965	0.3933	0.394867	0.00160104
P 10nM	0.3689	0.3957	0.3939	0.386167	0.0149804
E 1nM+ P10nM	0.3929	0.4008	0.3827	0.392133	0.00907432
